# Supplementary material for: Effect of intravenous immunoglobulin on the function of Treg cells derived from immunosuppressed mice with Pseudomonas aeruginosa pneumonia
Source: PLoS One. 2017 May 8;12(5):e0176843. doi: 10.1371/journal.pone.0176843 (PMC5421750; doi:10.1371/journal.pone.0176843)
Supplement: S1 Data — (XLSX) [file pone.0176843.s001.xlsx]

## Sheet: pathological score
time/group		Group A	Group B	Group C	Group D	Group E	Group F
4h	Mean	0.3333	4.5	4.3333	4.1667	0.3333	3.6667
	SD	0.8165	0.5477	0.5164	0.982	0.5164	0.8165
8h	Mean	0.3333	6.1667	11.6667	9.5	0.6667	4.3333
	SD	0.5164	0.7528	1.0328	0.8367	0.8165	1.0328
24h	Mean	0.5	3.5	11	7.1667	0.1667	2.1667
	SD	0.8367	0.8367	0.8944	0.7528	0.4082	0.7528

## Sheet: FOXP3 epression level
time/group		Group A	Group B	Group C	Group D	Group E	Group F
4h	Mean	0.9933	0.5776	0.4478	0.5081	0.8075	0.5936
	SD	0.0576	0.0304	0.0283	0.0543	0.0391	0.0285
8h	Mean	0.9801	0.7852	0.4544	0.6615	0.8108	0.9194
	SD	0.0405	0.0403	0.0306	0.0287	0.0295	0.0226
24h	Mean	0.9803	0.8885	0.4828	0.8168	0.8112	0.9732
	SD	0.0316	0.0157	0.013	0.0277	0.0245	0.0162

## Sheet: serum concentrtion of TGF
time/group		Group A	Group B	Group C	Group D	Group E	Group F
4h	Mean	60.4242	44.5528	35.4121	33.6281	46.8662	43.8987
	SD	4.0232	3.8862	4.0651	3.6739	3.5256	3.3381
8h	Mean	62.1351	31.2973	21.8604	26.8528	47.9152	36.5804
	SD	2.9874	2.6436	2.5396	3.975	4.4696	4.0407
24h	Mean	60.9338	50.1354	22.8846	40.5838	48.8062	60.5113
	SD	4.0262	4.1654	4.1453	3.8816	3.7802	2.4956
